# Supplementary material for: Water-Rock Interaction Processes: A Local Scale Study on Arsenic Sources and Release Mechanisms from a Volcanic Rock Matrix
Source: Toxics. 2022 May 27;10(6):288. doi: 10.3390/toxics10060288 (PMC9230518; doi:10.3390/toxics10060288)
Supplement: Supplementary file 1 [file toxics-10-00288-s001.zip]

Archive with 1 entries (1 files):
- toxics-1727863-supplementary.pdf
